# Supplementary material for: Point-of-Care Ultrasound (POCUS) as an Extension of the Physical Examination in Patients with Bacteremia or Candidemia
Source: J Clin Med. 2022 Jun 23;11(13):3636. doi: 10.3390/jcm11133636 (PMC9267352; doi:10.3390/jcm11133636)
Supplement: Supplementary file 1 [file jcm-11-03636-s001.zip]

Archive with 4 entries (3 files):
- jcm-1744872-supplmentary materials/
- jcm-1744872-supplmentary materials/Video S1. Aortic vegetation.mp4
- jcm-1744872-supplmentary materials/Video S2. Aortic regurgitation.mp4
- jcm-1744872-supplmentary materials/Video S3. Splenic infarct.mp4
